# Supplementary material for: Synthesis and Anticancer Evaluation of 4-Chloro-2-((5-aryl-1,3,4-oxadiazol-2-yl)amino)phenol Analogues: An Insight into Experimental and Theoretical Studies
Source: Molecules. 2023 Aug 16;28(16):6086. doi: 10.3390/molecules28166086 (PMC10459877; doi:10.3390/molecules28166086)
Supplement: Supplementary file 1 [file molecules-28-06086-s001.zip]

Archive with 1 entries (1 files):
- molecules-2509635-supplementary.pdf
